# Supplementary material for: Usefulness of a Hepatitis B Surface Antigen-Based Model for the Prediction of Functional Cure in Patients with Chronic Hepatitis B Virus Infection Treated with Nucleos(t)ide Analogues: A Real-World Study
Source: J Clin Med. 2021 Jul 27;10(15):3308. doi: 10.3390/jcm10153308 (PMC8348455; doi:10.3390/jcm10153308)
Supplement: Supplementary file 1 [file jcm-10-03308-s001.zip]

Archive with 1 entries (1 files):
- jcm-1288946-supplementary.pdf
